# Supplementary material for: Mitochondrial genomes of Columbicola feather lice are highly fragmented, indicating repeated evolution of minicircle-type genomes in parasitic lice
Source: PeerJ. 2020 Mar 23;8:e8759. doi: 10.7717/peerj.8759 (PMC7098387; doi:10.7717/peerj.8759)
Supplement: Supplemental Information 10 [file peerj-08-8759-s010.xlsx]

## Sheet: Sheet1
Gene	Primer	Primer sequence (5’ à 3’)
rrnS	CP2-12s-F	CGGGAATAAGTCAGGTAAGG
rrnS	CP2-12s-R	AACAAGAAAGATTTTCGTGC
cob	CP2-COB-F	AACACATACCCTAGAAAAGC
cob	CP2-COB-R	TGTAGGGGATCTAATAGTCG
