# Supplementary material for: Mitochondrial genomes of Columbicola feather lice are highly fragmented, indicating repeated evolution of minicircle-type genomes in parasitic lice
Source: PeerJ. 2020 Mar 23;8:e8759. doi: 10.7717/peerj.8759 (PMC7098387; doi:10.7717/peerj.8759)
Supplement: Supplemental Information 11 — Each contig is listed according to the protein-coding gene used as a starting refence (e.g., cox1). Coverages are averages from particular regions (high or low coverage) of the contigs. [file peerj-08-8759-s011.xlsx]

## Sheet: Sheet1
	MITObim start	Number of reads	Contig length (bp)	High coverage	Low coverage
C. columbae
	atp6	38041	4379	4191	696
	cox1	68514	10812	1921	552
	cox2	52254	7133	3732	717
	cox3	44465	5119	3768	1018
	cob	51501	7586	2749	930
	nad1	45419	6550	2854	796
	nad4	61401	9311	2296	750
	nad5	42409	5912	2761	515
C. macrouae
	cox1	17362	3572	925	148
	cox2	17074	3084	1151	138
	cox3	17278	3365	1034	170
	cob	17199	3016	1105	151
	nad1	18902	3043	1155	149
	nad3	16208	2396	1310	96
	nad5	18007	3763	891	82
C. passerinae 1
	cox1	11834	4288	579	139
	cox2	13504	2538	873	119
	cox3	11246	2356	954	127
	cob	13449	2913	795	108
	nad1	9363	2385	831	89
	nad3	12923	2172	916	128
	nad5	12764	3280	800	75
C. passerinae 2
	cox1	53383	3246	7582	636
	cox2	61562	2665	8674	899
	cox3	70512	3597	7272	515
	cob	66200	3673	5930	599
	nad1	55295	2973	7951	642
	nad3	62137	2465	7546	724
	nad5	61121	3913	6249	639
Pediculus humanus
	atp6	16348	2687	485	39
	atp8	16338	3238	426	39
	cox1	16656	3306	406	40
	cox2	16490	2827	492	34
	cox3	15840	2756	408	31.2
	cob	15648	2668	407	36
	nad1	15994	2965	377	27
	nad2	16322	3080	452	40
	nad4	16600	3474	407	41
	nad5	16123	3161	340	34
	nad6	16404	2991	479	33
