# Supplementary material for: Mitochondrial genomes of Columbicola feather lice are highly fragmented, indicating repeated evolution of minicircle-type genomes in parasitic lice
Source: PeerJ. 2020 Mar 23;8:e8759. doi: 10.7717/peerj.8759 (PMC7098387; doi:10.7717/peerj.8759)
Supplement: Table S5 — The minicircles are named according to their gene content. tRNAs are named with IUPAC amino acid letter abbreviations. Start and end points are relative to the published sequences (available on the Illinois Data Bank and GenBank (pending)). [file peerj-08-8759-s013.xlsx]

## Sheet: columbicola_annotations
	Minicircle	Name	Type	Start	End	Length	Direction	Strand
Columbicola columbae
	G-rrnS-N-F	trnG(tcc)	tRNA	1640	1704	65	forward	+
		rrnS	rRNA	1703	2406	704	forward	+
		trnN(gtt)	tRNA	2404	2471	68	forward	+
		trnF(gaa)	tRNA	2469	2531	63	forward	+
	L1-rrnL-V	trnL1(tag)	tRNA	636	699	64	forward	+
		rrnL	rRNA	645	1785	1141	forward	+
		trnV(tac)	tRNA	1756	1817	62	forward	+
	D-atp6	trnD(gtc)	tRNA	1162	1224	63	forward	+
		atp6	gene	1236	1895	660	forward	+
	E-atp8	trnE(ttc)	tRNA	910	972	63	forward	+
		atp8	gene	984	1169	186	forward	+
	I-cox1	trnI(gat)	tRNA	1000	1062	63	forward	+
		cox1	gene	1063	2604	1542	forward	+
	S1-Y-cox2	trnS1(tct)	tRNA	963	1022	60	forward	+
		trnY(gta)	tRNA	1024	1089	66	forward	+
		cox2	gene	1113	1769	657	forward	+
	P-cox3	cox3	gene	1226	1996	771	reverse	-
		trnP(tgg)	tRNA	2015	2077	63	reverse	-
	S2-cob	cob	gene	947	2032	1086	reverse	-
		trnS2(tga)	tRNA	2030	2095	66	forward	+
	K-nad1	nad1	gene	1025	1870	846	reverse	-
		trnK(ttt)	tRNA	1871	1934	64	reverse	-
	P-nad2	nad2	gene	1444	2161	718	reverse	-
		trnP(tgg)	tRNA	2198	2264	67	reverse	-
	nad3	nad3	gene	769	1119	351	forward	+
	nad4	nad4	gene	795	1636	842	reverse	-
	R-nad4l	nad4l	gene	1380	1667	288	reverse	-
		trnR(tcg)	tRNA	1678	1740	63	reverse	-
	nad5	nad5	gene	1608	2657	1050	forward	+
	T-nad6	trnT(tgt)	tRNA	793	861	69	forward	+
		nad6	gene	875	1351	477	forward	+
	L2-A-M-Q	trnL2(taa)	tRNA	1007	1070	64	forward	+
		trnA(tgc)	tRNA	1071	1123	53	forward	+
		trnM(cat)	tRNA	1144	1207	64	forward	+
		trnQ(ttg)	tRNA	1208	1277	70	forward	+
Columbicola macrourae
	G-rrnS-N-S2	trnS2(aga)	tRNA	1856	1920	65	forward	+
		trnN(gtt)	tRNA	1791	1858	68	forward	+
		rrnS	rRNA	1060	1794	735	forward	+
		trnG(tcc)	tRNA	990	1051	62	forward	+
	L2-rrnL-V	trnV(tac)	tRNA	3113	3173	61	forward	+
		rrnL	rRNA	2081	3155	1075	forward	+
		trnL2(taa)	tRNA	1987	2051	65	forward	+
	atp6	atp6	gene	1746	2399	654	forward	+
	I-cox1	cox1	gene	811	1665	855	forward	+
		trnI(gat)	tRNA	742	807	66	forward	+
	Y-cox2	cox2	gene	2112	2766	655	forward	+
		trnY(gta)	tRNA	2049	2111	63	forward	+
	P-cox3	trnP(tgg)	tRNA	2390	2456	67	reverse	-
		cox3	gene	1595	2389	795	reverse	-
	S2-cob	trnS2(tga)	tRNA	2871	2941	71	forward	+
		cob	gene	1803	2846	1044	reverse	-
	K-nad1	trnaK (ttt)	tRNA	2831	2911	81	forward	+
		nad1	gene	1925	2830	906	reverse	-
	P-nad2	trnP(tgg)	tRNA	1993	2056	64	reverse	-
		nad2	gene	1030	1968	939	reverse	-
	nad3	nad3	gene	1160	1513	354	forward	+
	nad4	nad4	gene	699	2000	1302	reverse	-
	E-R-nad4l	nad4l	gene	1877	2173	297	forward	+
		trnR(tcg)	tRNA	1835	1896	62	forward	+
		trnE(ttc)	tRNA	1757	1823	67	forward	+
	W-nad5	nad5	gene	952	1449	498	forward	+
		trnW(tca)	tRNA	737	798	62	forward	+
	M-H-C	trnC(gca)	tRNA	1545	1608	64	forward	+
		trnH(gtg)	tRNA	1481	1545	65	forward	+
		trnM(cat)	tRNA	1392	1462	71	forward	+
	S-T-K	trnK(ttt)	tRNA	1768	1832	65	forward	+
		trnT(tgt)	tRNA	1238	1302	65	forward	+
		trnS1(tct)	tRNA	1094	1153	60	forward	+
Columbicola passerinae 1
	G-N-rrnS	12S	gene	1330	2047	718	forward	+
		tRNA-Asn	tRNA	2048	2117	70	forward	+
		tRNA-Gly	tRNA	1265	1329	65	forward	+
	rrnL	16S	rRNA	1078	2183	1106	forward	+
	E-atp6-S2	trnE(ttc)	tRNA	656	726	71	forward	+
		atp6	gene	739	1398	660	forward	+
		trnS2(tga)	tRNA	1425	1490	66	forward	+
	E-atp8-L2	trnE(ttc)	tRNA	862	932	71	forward	+
		atp8	gene	951	1112	162	forward	+
		trnL2(taa)	tRNA	1213	1279	67	forward	+
	I-cox1	CO1	gene	790	2320	1531	forward	+
		tRNA-Ile	tRNA	727	789	63	forward	+
	S1-Y-cox2	trnS1(tct)	tRNA	610	668	59	forward	+
		trnY(gta)	tRNA	687	753	67	forward	+
		cox2	gene	766	1446	681	forward	+
	P-cox3	cox3	gene	947	1744	798	reverse	-
		trnP(tgg)	tRNA	1748	1813	66	reverse	-
	cob	cob	gene	1450	2430	981	reverse	-
	K-nad1-E	trnE(ttc)	tRNA	1760	1830	71	forward	+
		nad1	gene	1831	2701	871	reverse	-
		trnK(ttt)	tRNA	2702	2771	70	reverse	-
	P-nad2	nad2	gene	1251	2236	986	reverse	-
		trnP(tgg)	tRNA	2237	2302	66	reverse	-
	E-nad3-L1	trnE(ttc)	tRNA	1310	1380	71	forward	+
		nad3	gene	1395	1742	348	forward	+
		trnL1(tag)	tRNA	1851	1921	71	forward	+
	nad4	nad4	gene	1452	2763	1312	reverse	-
	R-nad4l-M	trnM(cat)	tRNA	603	668	66	forward	+
		nad4l	gene	781	1038	258	reverse	-
		trnR(tcg)	tRNA	1054	1115	62	reverse	-
	nad5	nad5	gene	1054	2055	1002	forward	+
	T-nad6	ND6	gene	1516	1990	475	forward	+
		tRNA-T	tRNA	1408	1476	69	forward	+
	F-Q	trnF(gaa)	tRNA	1113	1176	64	forward	+
		trnQ(ttg)	tRNA	1181	1246	66	forward	+
	C-P	trnC(gca)	tRNA	1107	1175	69	forward	+
		trnP(tgg)	tRNA	1184	1249	66	reverse	-
Columbicola passerinae 2
	G-N-rrnS	12S	rRNA	1289	2011	723	forward	+
		tRNA-Asn	tRNA	2012	2079	68	forward	+
		tRNA-Gly	tRNA	1224	1288	65	forward	+
	rrnL	16S	rRNA	1249	2350	1102	forward	+
	atp6-S2	ATP6	gene	1289	1948	660	forward	+
		tRNA-Ser2	tRNA	1949	2037	89	forward	+
	D-atp8-A-L2	ATP8	gene	1389	1570	182	forward	+
		tRNA-Leu2	tRNA	1645	1790	146	forward	+
		tRNA-Ala	tRNA	1571	1644	74	forward	+
		tRNA-Asp	tRNA	1317	1388	72	forward	+
	I-cox1	CO1	gene	1300	2830	1531	reverse	+
		tRNA-Ile	tRNA	1237	1299	63	forward	+
	S1-Y-cox2	CO2	gene	1337	2017	681	forward	+
		tRNA-Tyr	tRNA	1258	1324	67	forward	+
		tRNA-Ser1	tRNA	1187	1245	59	forward	+
	P-cox3	CO3	gene	1159	1959	801	reverse	-
		tRNA-Pro	tRNA	1960	2025	66	forward	-
	cob	Cytb	gene	1165	2217	1053	reverse	-
	K-nad1	ND1	gene	1299	2204	906	forward	-
		tRNA-Lys	tRNA	2205	2274	70	forward	-
	P-nad2	ND2	gene	1220	2200	981	reverse	-
		tRNA-Pro	tRNA	2201	2266	66	forward	-
	nad3-L1	ND3	gene	1181	1588	408	forward	+
		tRNA-Leu1	tRNA	1741	1810	70	forward	+
	nad4	ND4	gene	1196	2489	1294	reverse	-
	R-nad4l-M	ND4L	gene	1384	1656	273	reverse	-
		tRNA-Met	tRNA	1191	1258	68	forward	+
		tRNA-Arg	tRNA	1657	1718	62	forward	-
	W-nad5	ND5	gene	1193	2842	1650	forward	+
		tRNA-Trp	tRNA	1134	1192	59	forward	+
	T-nad6	ND6	gene	1176	1646	471	forward	+
		tRNA-Thr	tRNA	1079	1146	68	forward	+
	M-F-Q	tRNA-Met	tRNA	1414	1481	68	forward	+
		tRNA-Gln	tRNA	1585	1651	67	forward	+
		tRNA-Phe	tRNA	1518	1581	64	forward	+
	C-P	tRNA-Cys	tRNA	1117	1185	69	forward	+
		tRNA-Pro	tRNA	1194	1259	66	forward	-
